# Supplementary material for: Metagenomics Analysis of Viruses Associated with Cassava Brown Streak Disease in Kenya
Source: Viruses. 2026 Mar 21;18(3):395. doi: 10.3390/v18030395 (PMC13030850; doi:10.3390/v18030395)
Supplement: Supplementary file 1 [file viruses-18-00395-s001.zip]

Archive with 1 entries (1 files):
- viruses-4187161-supplementary.pdf
